# Supplementary material for: A Case of 123I-Metaiodobenzylguanidine Scintigraphy-Negative Pheochromocytoma with a Tumor-Developing Mutation in the RET Gene
Source: J Clin Med. 2022 Aug 8;11(15):4624. doi: 10.3390/jcm11154624 (PMC9369916; doi:10.3390/jcm11154624)
Supplement: Supplementary file 1 [file jcm-11-04624-s001.zip]

Archive with 1 entries (1 files):
- jcm-1840781-supplementary.xlsx
