# Supplementary material for: A Case of 123I-Metaiodobenzylguanidine Scintigraphy-Negative Pheochromocytoma with a Tumor-Developing Mutation in the RET Gene
Source: J Clin Med. 2022 Aug 8;11(15):4624. doi: 10.3390/jcm11154624 (PMC9369916; doi:10.3390/jcm11154624)
Supplement: Supplementary file 1 [file jcm-11-04624-s001.zip › jcm-1840781-supplementary.xlsx]

## Sheet: Table S1
Table S1. List of primers used for sequencing
Gene Symbols	Accession number	Exon area or primer number	Forward primer (5’ to 3’)	Reverse primer (3’ to 5’)
MAX	NM_002382.4	Exon1	TGTCTTCCCCCAACCTCCAG	GCCGTCTGTTAGAGGGACAA
		Exon2	CCCCACCTCACCTTAGTGGT	GGAGGGAGGAAGGGGTGTC
		Exon3	AAGGCAACCATGCTACCTGA	ACTGCCCACCTCGAGAAATC
		Exon4	GCCCAGTAACCAACCCACTG	GCCTTTTCCCACCTTACCCT
		Exon5	GCCGTCTGTCCTCCACAGAA	CTCTTCAGAGTTGGGTGGGAT
TMEM127	NM_017849.3	Exon1	AACACCAGGCAGTTATGGGG	CCTCTTCGGTTGTCGTCCC
		Exon2	GGGAAAGACTGGAGCTTGGC	CTAAGACAGCGTCCTCCAGA
		Exon3	CTCCTGGGGAAGGTTTGGAGA	TCAAGAGAGCTCCTCCTTGCAG
SDHB	NM_003000.2	Exon1	GGTCCTCAGTGGATGTAGGC	CTTGCCCTATGCTTCCTCAG
		Exon2	TGGATATTGAATGCCTGCCT	GCCTTCCAAGGATGTGAAAA
		Exon3	ATTCCGAAGGTGACCTGAGA	CTCTATCAGCTTTGGCCAGC
		Exon4	CAGCAAGGAGGATCCAGAAG	ACAAATCCTGCCCTGAAAAA
		Exon5	CAGTGTCCAAGAAATGGGGT	TGCCAGTTCCTCTCCAGAAT
		Exon6	GCACTGACCCCAAAGGTAAC	ATGGCAATGAAGGAAACCAG
		Exon7	ATGGAGATGAGGCATCTAAGC	CAGGCATATGCTGGTCCCTT
		Exon8	AACCCCTATGGTTTTGAGGG	TGCTGTATTCATGGAAAACCAA
CSDE1	NM_007158.5	Site1	GAGATTGCCCGGTACAGCAG	AATGGGTTTCCCAGTCCGTC
		Site2	CAGCCCCTCCTTCACTTTCT	GTTGCGAGCACTTACAGCAC
		Site3	ACGTTCAGCTGGAAACTGGA	ACGAGGAAGGTGTTAAAACTGGT
HIF2A (EPAS1)	NM_001430.5	Site1	CACCTGACTGCGCGGG	GGTGGCTGACTTGAGGTTGA
		Site2	TGCGACCATGAGGAGATTCG	GGGCTCCTCCTTTAGCTTGG
		Site3	CCCCAGTGCATCATGTGTGT	GCCAGTGGCTGGAAGATGT
		Site4	ACAGAGGCCAAGGACCAATG	CCCCTGAGGTTCTTCATCCG
		Site5	GTCTGCAAAGGGTTTTGGGG	AAAAGGCCACTGCTTGGTGA
